# Supplementary material for: Viral Transcript and Tumor Immune Microenvironment-Based Transcriptomic Profiling of HPV-Associated Head and Neck Squamous Cell Carcinoma Identifies Subtypes Associated with Prognosis
Source: Viruses. 2024 Dec 24;17(1):4. doi: 10.3390/v17010004 (PMC11769425; doi:10.3390/v17010004)
Supplement: Supplementary file 1 [file viruses-17-00004-s001.zip]

Archive with 2 entries (2 files):
- Supplemental figures.pdf
- supplemental table .xlsx
