# Supplementary material for: Viral Transcript and Tumor Immune Microenvironment-Based Transcriptomic Profiling of HPV-Associated Head and Neck Squamous Cell Carcinoma Identifies Subtypes Associated with Prognosis
Source: Viruses. 2024 Dec 24;17(1):4. doi: 10.3390/v17010004 (PMC11769425; doi:10.3390/v17010004)
Supplement: Supplementary file 1 [file viruses-17-00004-s001.zip › supplemental table .xlsx]

## Sheet: Sup. Table S1
Supplementary Table S1. List of features selected
STMN1',
SPARCL1',
PCNA',
TOP2A',
EMP1',
GPX3',
MCM3',
KRT18',
BST2',
KRT19',
SMC4',
MCM5',
RPA2',
MTHFD2',
EPCAM',
RRM2',
DCN',
CKS1B',
MCM6',
NASP',
SFRP1',
BIRC5',
MCM2',
SLC16A1',
USP1',
H2AFV',
KIAA0101',
DHFR',
FOXM1',
TYMS',
PLOD2',
LYN',
TOPBP1',
ACTL6A',
TNFSF10',
HLTF',
RNASEH2A',
TIMELESS',
RFC5',
CDK1',
LMNB1',
EZH2',
TMPO',
PTTG1',
SKP2',
PI3',
BUB1B',
DLGAP5',
ZWINT',
TRIP13',
ME1',
AURKA',
CDC45',
RAD51AP1',
CDKN2C',
NDC80',
CKS2',
SMC2',
DBF4',
PPP1R3C',
KIF11',
CDC7',
CXCL10',
MMP12',
NEK2',
FEN1',
MLF1',
TTK',
MELK',
CCNE2',
STIL',
IL1R2',
CCL20',
RYR1',
LY75',
SYNGR3',
CYP3A5',
KLK7',
KLK13',
PSIP1',
KLK8',
IL18',
KNTC1',
AIM2',
SYCP2',
NUP155',
PLAGL1',
CDKN2A',
CENPF',
CCND1',
HMGB2',
UCP2',
CRYAB',
ID4',
HIST1H1C',
KIF2C',
AURKB',
NDN',
CXCL12',
CDKN3',
TPX2',
RPL39L',
MCM7',
IGFBP5',
MKI67',
TMEM194A',
FANCI',
KRT4',
OIP5',
NUP210',
DKK3',
CLDN8',
CCNB1',
CXCL14',
PRC1',
NUSAP1',
ZSCAN18',
GMNN',
KIF4A',
CEP55',
DTL',
NCAPG',
KIF20A',
UPF3B',
ATAD2',
RMI1',
PDGFD',
KIF15',
RSRC1',
CENPN',
SLC35G2',
ECT2',
ZBED2',
E2F8',
RASIP1',
HELLS',
NUP62CL',
IQCG',
GINS2',
DONSON',
MCM4',
KIF18B',
RACGAP1',
NEFH'
